# Supplementary material for: Complete Removal of Extracellular IgG Antibodies in a Randomized Dose-Escalation Phase I Study with the Bacterial Enzyme IdeS – A Novel Therapeutic Opportunity
Source: PLoS One. 2015 Jul 15;10(7):e0132011. doi: 10.1371/journal.pone.0132011 (PMC4503742; doi:10.1371/journal.pone.0132011)
Supplement: S1 Raw Data — (XLSX) [file pone.0132011.s003.xlsx]

## Sheet: Figure-2
		Proteinuria (score)
Subject #	Treatment	Predose	1 day	2 days	7 days
101	Placebo	Negative	Negative	Negative	Negative
104	Placebo	Trace	Negative	Negative	+1
201	Placebo	Negative	Negative	Negative	Negative
204	Placebo	Negative	Negative	Negative	Negative
302	Placebo	Negative	Negative	Negative	Negative
306	Placebo	Negative	Negative	Negative	Negative
402	Placebo	Negative	Negative	Negative	Negative
502	Placebo	Trace	Negative	Negative	Trace
503	Placebo	Negative	Negative	Negative	Negative
102	0.01 mg/kg	+1	Negative	Negative	Negative
103	0.01 mg/kg	Negative	Negative	Negative	Negative
105	0.01 mg/kg	Negative	Negative	Negative	Negative
106	0.01 mg/kg	Negative	Trace	Negative	Negative
202	0.01 mg/kg	Negative	Negative	Negative	Negative
203	0.01 mg/kg	Negative	+1	Negative	Trace
205	0.01 mg/kg	+1	Negative	Trace	Negative
206	0.01 mg/kg	Negative	Negative	Negative	Trace
301	0.04 mg/kg	Trace	+2	+3	+1
303	0.04 mg/kg	Negative	Negative	Negative	Negative
304	0.04 mg/kg	Negative	Trace	+1	Negative
305	0.04 mg/kg	Negative	Negative	Trace	Trace
401	0.12 mg/kg	Trace	+2	+2	Trace
403	0.12 mg/kg	Negative	+2	+2	Trace
404	0.12 mg/kg	Negative	+2	+2	Negative
405	0.12 mg/kg	Trace	+2	+1	Negative
501	0.24 mg/kg	Negative	+1	+1	Negative
504	0.24 mg/kg	Negative	+2	+2	+1
505	0.24 mg/kg	Negative	+2	Trace	Negative
506	0.24 mg/kg	+1	+2	+2	Negative

## Sheet: Figure-5
		[IgG] (g/L)
Subject #	Treatment	Predose	14 min	20 min	29 min	35 min	60 min	75 min	2 h	6 h	24 h	48 h	72 h	7 d	14 d	21 d	28 d	64 d
401	0.12 mg/kg	15.8	n.a.	n.a.	11.5	10.6	n.a.	6.1	4.5	2	1.7	2.1	2.9	3.7	5.1	5.9	6.5	7.7
402	Placebo	15.7	n.a.	n.a.	15.1	12.5	n.a.	15.2	12.2	12.5	15.7	15.7	14.2	13	11.9	11.7	11.9	12.8
403	0.12 mg/kg	12.2	14	13.2	n.a.	n.a.	8.4	n.a.	4.5	1.4	n.d.	1.8	2.3	3.4	5.6	7	7.9	9.5
404	0.12 mg/kg	10.5	15.8	14.9	n.a.	n.a.	9	n.a.	4.6	1.2	0.89	1.2	1.3	1.9	6.2	7.1	7.6	11
405	0.12 mg/kg	9.8	11.4	10	n.a.	n.a.	4.6	n.a.	2.2	0.66	0.58	0.73	0.72	1.3	4.8	5.8	6.4	7.9
501	0.24 mg/kg	8.5	n.a.	n.a.	6.3	5.9	n.a.	2.6	1.2	0.46	0.35	0.32	0.37	0.91	1.9	2.2	3	4.9
502	Placebo	6.7	n.a.	n.a.	7.9	6.4	n.a.	8.2	9.1	10.5	6.9	7.2	6.2	8.6	7	7.6	7.3	6.1
503	Placebo	10.6	13.3	15.4	n.a.	n.a.	14.3	n.a.	14.1	9.2	12.6	15.4	15.7	12.1	15.6	14.1	16.5	12.2
504	0.24 mg/kg	12.8	14.6	11.6	n.a.	n.a.	3.8	n.a.	1.6	1	0.53	0.62	0.74	1.5	5.4	8.1	7.8	8.2
505	0.24 mg/kg	8.9	9.6	6.9	n.a.	n.a.	2.4	n.a.	0.92	0.44	0.62	0.73	0.85	1.6	2.5	3.4	3.7	5.4
506	0.24 mg/kg	9.5	8.9	6.6	n.a.	n.a.	2.2	n.a.	0.81	0.44	0.65	1	1.4	2.9	9.8	10.4	10.9	10.5
n.a.: not applicable
n.d.:not determined

## Sheet: Figure-6
		Antigen-specific IgG (% of starting level)
Subject #	Treatment	Predose	14 min	20 min	29 min	35 min	60 min	75 min	2 h	6 h	24 h	48 h	72 h	7 d	14 d	21 d	28 d	64 d
501	0.24 mg/kg	100	n.a.	n.a.	74	69	n.a.	33	13	3	3	3	3	6	27	38	61	72
504	0.24 mg/kg	100	80	67	n.a.	n.a.	24	n.a.	7	2	2	3	4	10	37	40	76	102
505	0.24 mg/kg	100	70	73	n.a.	n.a.	20	n.a.	6	3	4	6	8	13	19	38	58	78
506	0.24 mg/kg	100	72	60	n.a.	n.a.	16	n.a.	4	3	4	6	8	19	62	75	71	110
n.a.: not applicable

## Sheet: Figure-7A
			Analyte, Peptide
			C1min before end of infusion (mg/L)
Dose (mg/kg)	Subject	Treatment	AFPYLSTK	AIYVTDSDSNASIGMK	GGIFDAVFTR	LFEYFK
0.01	101	Placebo	n.a.	n.a.	n.d.	n.d.
	102	IdeS	n.a.	n.a.	0.218	0.314
	103	IdeS	n.a.	n.a.	0.227	0.324
	104	Placebo	n.a.	n.a.	n.d.	n.d.
	105	IdeS	n.a.	n.a.	0.442	0.454
	106	IdeS	n.a.	n.a.	0.286	0.594
	201	Placebo	n.a.	n.a.	n.d.	n.d.
	202	IdeS	n.a.	n.a.	0.173	0.232
	203	IdeS	n.a.	n.a.	0.282	0.459
	204	Placebo	n.a.	n.a.	n.d.	n.d.
	205	IdeS	n.a.	n.a.	0.432	0.494
	206	IdeS	n.a.	n.a.	0.285	0.336
0.04	301	IdeS	n.a.	n.a.	1.11	1.64
	302	Placebo	n.a.	n.a.	n.d.	n.d.
	303	IdeS	n.a.	n.a.	0.593	0.641
	304	IdeS	n.a.	n.a.	1.16	1.56
	305	IdeS	n.a.	n.a.	0.851	0.936
	306	Placebo	n.a.	n.a.	n.d.	n.d.
0.12	401	IdeS	n.a.	5.21	3.99	3.54
	402	Placebo	n.d.	n.d.	n.d.	n.d.
	403	IdeS	3.62	3.6	3.46	2.64
	404	IdeS	4.36	3.22	4.77	3.97
	405	IdeS	5.5	5.01	5.69	5.32
0.24	501	IdeS	7.89	8.59	9.37	12.1
	502	Placebo	n.d.	n.d.	n.d.	n.d.
	503	Placebo	n.d.	n.d.	n.d.	n.d.
	504	IdeS	9.13	7.84	5.75	6.1
	505	IdeS	8.38	6.03	4.16	4.4
	506	IdeS	n.a.	n.a.	6.2	7.05
n.a.: not analyzed
n.d.: non detectable

## Sheet: Figure-7B
Subject	Dose	Hour Nominal	[AFPYLSTK] (mg/L)	[AIYVTDSDSNASIGMK] (mg/L)	[GGIFDAVFTR] (mg/L)	[LFEYFK] (mg/L)
401	0.12	29 min	n.a.	5.20792	3.98706	3.53682
		35 min	3.98954	4.01735	3.32857	3.7754
		1 h 15 min	3.66584	5.01673	3.04344	3.55426
		2 h	3.59549	5.22079	2.66998	3.23726
		6 h	3.07149	2.45005	1.92498	1.87666
		24 h	1.835	1.41206	0.886353	0.825397
402	Placebo	29 min	n.d.	n.d.	n.d.	n.d.
		35 min	n.d.	n.d.	n.d.	n.d.
		1 h 15 min	n.d.	n.d.	n.d.	n.d.
		2 h	n.d.	n.d.	n.d.	n.d.
		6 h	n.d.	n.d.	n.d.	n.d.
		24 h	n.d.	n.d.	n.d.	n.d.
403	0.12	14 min	3.61674	3.59717	3.45775	2.64177
		20 min	4.17727	4.00985	4.3381	3.79673
		1 h	4.47559	3.85137	3.90401	3.38456
		2 h	2.738	3.58135	2.69344	2.69429
		6 h	2.0314	1.88855	1.91467	1.65055
		24 h	n.d.	0.688333	0.872063	0.681321
404	0.12	14 min	4.35998	3.21748	4.77069	3.96623
		20 min	5.01476	4.59413	5.06638	5.2383
		1 h	4.21781	4.31473	5.01859	4.91238
		2 h	3.90261	3.92645	3.60154	3.66245
		6 h	1.29542	2.31597	1.52175	1.56442
		24 h	n.d.	0.947093	1.13208	0.86155
405	0.12	14 min	5.49898	5.00788	5.69339	5.31832
		20 min	7.02306	5.8815	6.04748	7.31217
		1 h	5.52784	5.02263	6.11583	6.01904
		2 h	5.57369	4.36567	6.19882	5.10958
		6 h	1.90783	3.99107	2.12463	1.67101
		24 h	n.d.	1.03799	1.25256	1.17727
501	0.24	29 min	7.88883	8.58983	9.37345	12.1289
		35 min	8.03194	8.31111	7.93019	10.9176
		1 h 15 min	9.32733	7.67768	6.36965	6.29543
		2 h	6.70338	7.10799	7.84829	9.46799
		6 h	3.72473	4.4378	3.49675	5.55112
		24 h	1.42332	1.43378	2.09977	2.187
502	Placebo	29 min	n.d.	n.d.	n.d.	n.d.
		35 min	n.d.	n.d.	n.d.	n.d.
		1 h 15 min	n.d.	n.d.	n.d.	n.d.
		2 h	n.d.	n.d.	n.d.	n.d.
		6 h	n.d.	n.d.	n.d.	n.d.
		24 h	n.d.	n.d.	n.d.	n.d.
503	Placebo	14 min	n.d.	n.d.	n.d.	n.d.
		20 min	n.d.	n.d.	n.d.	n.d.
		1 h	n.d.	n.d.	n.d.	n.d.
		2 h	n.d.	n.d.	n.d.	n.d.
		6 h	n.d.	n.d.	n.d.	n.d.
		24 h	n.d.	n.d.	n.d.	n.d.
504	0.24	14 min	9.12685	7.83685	5.75257	6.09506
		20 min	11.3805	7.99169	6.96225	6.05686
		1 h	11.3202	8.61612	5.72832	4.97153
		2 h	7.49421	6.15623	6.49188	5.38071
		6 h	5.36522	4.32688	3.86963	2.66728
		24 h	n.d.	n.d.	n.d.	0.288202
505	0.24	14 min	8.37564	6.03451	4.1564	4.3984
		20 min	7.05729	7.01904	5.62613	6.05255
		1 h	8.48222	6.25778	3.98221	4.37979
		2 h	6.23989	4.81015	4.45208	3.57534
		6 h	3.73995	3.07803	2.62976	1.2946
		24 h	1.3625	1.30738	1.76178	0.339717
506	0.24	14 min	n.a.	n.a.	6.20095	7.0508
		20 min	n.a.	n.a.	7.48255	8.28444
		1 h	n.a.	n.a.	6.28161	6.83149
		2 h	n.a.	n.a.	5.08147	5.50179
		6 h	n.a.	n.a.	2.42509	2.73951
		24 h	n.a.	n.a.	1.6759	1.69789
n.a.: not analyzed
n.d.: non detectable

## Sheet: Figure-8A
Subject #	Treatment	Pre-dose	Pre-dose	24 h	24 h
501	0.24 mg/kg	101	100	37	37
502	Placebo	105	95	92	95
503	Placebo	99	101	102	108
504	0.24 mg/kg	99	101	41	45
505	0.24 mg/kg	99	101	35	33
506	0.24 mg/kg	89	111	48	51
Bead background		42	50

## Sheet: Figure-8B
Subject #	Treatment	Pre-dose	2 h	6 h	24 h	2 d	4 d	7 d	14 d
501	0.24 mg/kg	95	37	32	37	33	42	40	93
		105	37	35	40	32	37	42	105
Bead background		35
		28

## Sheet: Figure-9A
[Anti-IdeS IgG] (mg/L)
Screening (N=78)	Reference (N=130)
12.07	2
28.97	14.8
8.15	3.66
68.18	2
13.66	3.03
11.47	6.15
5.12	4.84
35.23	6.37
12.31	4.5
7.93	9.01
11.05	4.5
4.07	3.77
11.28	4.02
34.4	5.35
8.89	2.58
7.21	9.06
9.98	24.5
12.3	12.3
21.5	4.95
20.2	2
9.8	2
11.7	28.1
90.8	5.64
76.3	9.11
7.33	12.5
5.38	69.2
15.1	7.67
8.1	4.48
7.16	5.37
43.7	7
14.7	3.54
13.5	4.67
10	5.42
13.3	20.56
12.6	15.92
10	22.8
14.9	30.3
7.56	12.78
5.98	9.87
10.2	3.53
4.3	13.66
2.09	3.51
25.2	6.7
18	8.49
8.41	22.55
11.8	55.28
8.52	23.98
16.1	14.28
2.53	4.02
3.59	3.21
22.8	4.98
9.31	2.81
9.56	13.22
25.1	8.69
27.7	2
4.83	20.37
16.7	18.24
9.09	38.96
45.7	14.01
6.59	6.63
14	14.99
50.2	2
21.9	11.68
6.43	2.48
6.78	43.54
8.07	2.28
13.5	9.43
18	23.96
13.9	20.74
3.32	43.78
9.53	4.46
5.78	7.02
4.75	13.52
9.68	2.88
4.21	6.82
3.36	2.53
15.9	12.87
7	18.07
	26.88
	4.42
	7.5
	3.11
	17.48
	6.09
	2
	34.92
	2.57
	5.8
	78.11
	12.16
	48.02
	12.34
	12.77
	4.05
	3.98
	5.3
	10.65
	7.42
	8.89
	3.63
	2.54
	42
	9.67
	2
	7.44
	3.5
	3.2
	5.81
	2
	4.96
	2.93
	2.7
	2.95
	3.4
	4.61
	3.5
	3.8
	2.05
	4.63
	2.34
	5.41
	6.28
	13.95
	17.66
	3.16
	7.49
	2
	11.75
	5.27
	3.58

## Sheet: Figure-9B
	[Anti-IdeS IgG] (mg/L)
Subject #	Predose	24 h	48 h	72 h	7 d	14 d	21 d	28 d	64 d	182 d
501	3.1	<2	<2	<2	<2	76.4	39.5	83.7	89.3	26.6
504	4.8	<2	<2	<2	<2	969	500	690	157	66.8
505	9.2	<2	<2	<2	<2	168	282	302	159	46.1
506	5.6	<2	<2	<2	8	1615	1476	920	292	66
401	4.8	<2	<2	<2	<2	185	152	196	80.6	36
403	3.4	<2	<2	<2	<2	624	503	470	273	45.8
404	3	<2	<2	<2	<2	1232	364	163	136	n.a.
405	3.7	<2	<2	<2	2.3	1744	1916	977	764	n.a.
n.a.: not available (voluntary sample)

## Sheet: Figure-9CD
		[Anti-IdeS IgG] (mg/L)
Subject #	Treatment	Day 14	Day 182
101	Placebo	5.3	n.a.
104	Placebo	5.6	n.a.
201	Placebo	8.5	2.9
204	Placebo	9.3	8.2
302	Placebo	5.4	10.2
306	Placebo	5.4	6.56
402	Placebo	2	n.a.
502	Placebo	5.6	3.59
503	Placebo	10.6	n.a.
102	0.01 mg/kg	45.4	75.4
103	0.01 mg/kg	53.8	101
105	0.01 mg/kg	64.9	n.a.
106	0.01 mg/kg	30.5	27.8
202	0.01 mg/kg	8.9	8.9
203	0.01 mg/kg	558	30.1
205	0.01 mg/kg	117	76.2
206	0.01 mg/kg	112	18.6
301	0.04 mg/kg	3.1	8.65
303	0.04 mg/kg	13.8	26.7
304	0.04 mg/kg	96.9	18.2
305	0.04 mg/kg	57.8	11.6
401	0.12 mg/kg	185	36
403	0.12 mg/kg	624	45.8
404	0.12 mg/kg	1232	n.a.
405	0.12 mg/kg	1744	n.a.
501	0.24 mg/kg	76.4	26.6
504	0.24 mg/kg	969	66.8
505	0.24 mg/kg	168	46.1
506	0.24 mg/kg	1615	66
n.a.: not available (voluntary sample)
